# Supplementary material for: Impact of Climate Change on Eye Diseases and Associated Economical Costs
Source: Int J Environ Res Public Health. 2021 Jul 5;18(13):7197. doi: 10.3390/ijerph18137197 (PMC8297364; doi:10.3390/ijerph18137197)
Supplement: Supplementary file 1 [file ijerph-18-07197-s001.zip]

Archive with 1 entries (1 files):
- ijerph-1252216-supplementary.pdf
